# Supplementary material for: Nosocomial Transmission of Necrotizing Fasciitis: A Molecular Characterization of Group A Streptococcal DNases in Clinical Virulence
Source: Microorganisms. 2024 Oct 31;12(11):2209. doi: 10.3390/microorganisms12112209 (PMC11596691; doi:10.3390/microorganisms12112209)
Supplement: Supplementary file 1 [file microorganisms-12-02209-s001.zip]

Archive with 3 entries (3 files):
- Figure Supp .pdf
- Supplementary meth.pdf
- Tables supp L01.xlsx
