# Supplementary material for: Nosocomial Transmission of Necrotizing Fasciitis: A Molecular Characterization of Group A Streptococcal DNases in Clinical Virulence
Source: Microorganisms. 2024 Oct 31;12(11):2209. doi: 10.3390/microorganisms12112209 (PMC11596691; doi:10.3390/microorganisms12112209)
Supplement: Supplementary file 1 [file microorganisms-12-02209-s001.zip › Tables supp L01.xlsx]

## Sheet: Table S1
nb of DNases	nb of strains	% total strains
0	1557	52
1	1211	40.5
2	189	6.3
3	28	0.9
4	7	0.2
5	0	0
6	0	0

## Sheet: Table S2
Conditions	Environnemental cues	Modeling
THY EP	Glucose rich, peptides rich	Actively growing bacteria, blood
THY SP	From glucose and peptides rich to nutrient starvation	Slowly growing bacteria, saliva, lower respiratory tract, deep tissues
Biofilms (THY)	Oxygen limited	Necrotising fasciitis
C-Medium	Glucose limited, proteins/aa rich	Necrotising fasciitis
Serum	Glusose/complex carbohydrates/proteins/peptides rich, free amino acids/nucleotides limited	Blood passage, septicemia
HaCaT cells	Human keratinocytes	Carriage, colonisation, impetigo
Detroit cells	Human pharyngeal cells	Carriage, colonisation, pharyngitis
HFF-1 cells	Human fibroblasts	Necrotising fasciitis

## Sheet: Table S3
Primer	Sequence
Sdn_F	CGGGATCCGATGGATATGTCTAAAAAGCTTAGAAACTCT
Sdn_R	CGGCTCGAGAGAACCGCGTGGGACCAGGCTTTGGAAATACAAGTTCTCGTTTTCTTCTTCGGTAGTAGTATC
Spd1_F	CGGGATCCGATGAAATTATCTAAACAAAAGGCA
Spd1_R	CGGCTCGAGAGAACCGCGTGGGACCAGGCTTTGGAAATACAAGTTCTCGTTTTTAGGAGTGGCAGTTCC
Spd3_F	CGCGGATCCGATGGATATGTCTAAATCAAATCG
Spd3_R	CGGCTCGAGAGAACCGCGTGGGACCAGGCTTTGGAAATACAAGTTCTCAGCCGCTTCTTCAAACTCTTC
SdnH184A_F	GTACGTAGCGCCCTTTTTGCCGATAGC
SdnH184A_R	GGCAAAAAGGGCGCTACGTACAAATAA
Spd1H121A_F	ATGAATCGTGGCGCCCTAGTCGGCTATCAA
Spd1H121A_R	ACAAAATTGATAGCCGACTAGGGCGCCACGATT
Spd3H122A_F	ATGGACCGTGGCGCCTTAGTTGGCTATCAATTT
Spd3H122A_R	GCCGCTAAATTGATAGCCAACTAAGGCGCCACG
SpeB_F	AATTCTAATACGACTCACTATAGGGAAAGCATTCATTACAATCAAGGT
SpeB_R	AAGTTCTTAGGATGGTTGAA
β2microglobulin_F	AATTCTAATACGACTCACTATAGGGCTGACCAAGATGTTGATGTT
Β2microglobulin_R	TATTGATATGCTTATACACTTACA
FR1sdn_F	ATTGAAAGATACAGAGAAATTTGATACGCCCCACAACAAAC
FR1sdn_R	CCCCGGGGGAGTCCTCCTTTAATTATTTACAGGTTAAG
Apha3_F	AAAGGAGGACTCCCCCGGGGTGACTAAC
Apha3_R	TTTTGAAATCTGCAGGTCGACTCCCCGG
FR2sdn_F	TCGACCTGCAGATTTCAAAAAATTTTTAGACACAAAAAAAC
FR2sdn_R	TTGTACTTAATTCAACTTCCAGACTGATAAAGACGGGAAC
Spd1F2	TGGCAATGACAGCCTGGCTAA
Spd1R2	GTCAGGGTGAAGTGCAAGCCA
Spd3F2	GGCGATCTTGACAATCTGCAAAGG
Spd3R2	TGGCCACGGTCCATTAACCAA
Spd4F2	TCTCGGCGGAGATGCCCTTA
Spd4R2	GGTAACCGTCACGATGGGCTT
SdnF2	TGCCGATAGCCTTGGAGGAAAG
SdnR2	CTGATATTCAGGGATGGCGCTGT
D2-RF1Spd4-F	AGGTCTCTACATGTGCTCATAATTCAAATGTACTGGATATTC
A2'-RF2spd4-R	AGGTCTCTTAATCCACTGACAAGTGTTTGTTCTTCAC
E2-RF2spd4-F	AGGTCTCTGACGTAAACATGCCAAATCTTTTCTCACTAGATTT
Z2'-RF1spd4-R	AGGTCTCCAATGTGTTCGACCTCTTTTTTTATTTTTTTATTCTCA
D2-RF1_spd1-F	TGGTCTCTACATCATGGCTATAGGTTAAATCTAAGTG
Z2'-RF1_spd1-R	TGGTCTCCAATGACACCTAAACCTTTCCATTTTTAGC
E2-RF2_spd1-F	AGGTCTCTGACGAATATAAATACATTTATAACATTTCTAAATAAACAGA
A2'-RF2_spd1-R	AGGTCTCTTAATGAGGGCTACGCTAATGGCTA
A2'-Spd3RF2-R	AGG TCT CTT AAT CAA GTC TAA TGC TAA TCG GTG TAT TG
D2-Spd3RF1-F	AGG TCT CTA CAT GAA ACT GCA ATT TGG CCC GAT AG
E2-Spd3RF2-F	AGG TCT CTG ACG AAT ATC TAG ATT GTG AAC ATT ATC CCA AAT G
Z2'Spd3RF1-R	AGG TCT CCA ATG ATC CAT GTC CTC CTT TTA TTA TTT ACA GG

## Sheet: Table S4
Strain	M-type	DNases content	Genbank
NCTC8305	M24	spd1, spd3, spd4, sdA2	UHHE01000001
NCTC8195	M30	spd1, spd3, spd4, sdA2	LS483351
ATCC10782	M24	spd1, spd3, spd4, sdA2	GL397225
iGAS376	M5	spd1, spd3, spd4, sdn	CP067010
iGAS391	M5	spd1, spd3, spd4, sdn	CP067008
iGAS426	M5	spd1, spd3, spd4, sdn	CP067009
52SS1	M6	spd3, spd4, sdn, sdA1	CP094944
